# Supplementary material for: Neurobehavioral Effects of Low-Dose Chronic Exposure to Insecticides: A Review
Source: Toxics. 2023 Feb 19;11(2):192. doi: 10.3390/toxics11020192 (PMC9963921; doi:10.3390/toxics11020192)
Supplement: Supplementary file 1 [file toxics-11-00192-s001.zip]

Archive with 1 entries (1 files):
- toxics-2208468-supplementary.pdf
